# Supplementary material for: Functional Voltage-Gated Sodium Channels Are Present in the Human B Cell Membrane
Source: Cells. 2022 Apr 5;11(7):1225. doi: 10.3390/cells11071225 (PMC8998058; doi:10.3390/cells11071225)
Supplement: Supplementary file 1 [file cells-11-01225-s001.zip]

Archive with 1 entries (1 files):
- cells-1646044-supplementary.pdf
